# Supplementary material for: Can patient education initiatives in primary care increase patient knowledge of appropriate antibiotic use and decrease expectations for unnecessary antibiotic prescriptions?
Source: Fam Pract. 2024 Sep 19;42(2):cmae047. doi: 10.1093/fampra/cmae047 (PMC11878379; doi:10.1093/fampra/cmae047)
Supplement: cmae047_suppl_Supplementary_Appendix [file cmae047_suppl_supplementary_appendix.zip]

Archive with 4 entries (4 files):
- Appendix 1 pdf.pdf
- Appendix 2 pdf.pdf
- Appendix 3 pdf.pdf
- PRISMA_2020_checklist upload.pdf
